# Supplementary material for: Preclinical Development of Tuspetinib for the Treatment of Acute Myeloid Leukemia
Source: Cancer Res Commun. 2025 Jan 13;5(1):74–83. doi: 10.1158/2767-9764.CRC-24-0258 (PMC11725774; doi:10.1158/2767-9764.CRC-24-0258)
Supplement: Supplementary Data — Information on antibody RRID and Other catalog numbers [file crc-24-0258_supplementary_data_suppsd.xlsx]

## Sheet: Catalogs
List of reagents and resources used in this study
Reagent	Source	Catalog number	RRID
Antibodies
4E-BP1 (53H11) Rabbit mAb	Cell Signaling Technology	9644	RRID:AB_2097841
Akt Rabbit antibody	Cell Signaling Technology	9272	RRID:AB_329827
Bax Rabbit antibody	Cell Signaling Technology	2774	RRID:AB_490806
Bim (C34C5) Rabbit mAb	Cell Signaling Technology	2933	RRID:AB_1030947
Bcl-2 (124) Mouse mAb	Cell Signaling Technology	15071	RRID:AB_2744528
Caspase-3 Rabbit antibody	Cell Signaling Technology	9662	RRID:AB_331439
Cleaved Caspase-3 (Asp175)	Cell Signaling Technology	9661	RRID:AB_2341188
ERK1 Rabbit antibody (K-23)	Santa Cruz Biotechnology	sc-94	RRID:AB_2140110
FLAG M2 Mouse mAb	Sigma Aldrich	F1804	RRID:AB_262044
FLT3 (8F2) Rabbit mAb	Cell Signaling Technology	3462	RRID:AB_2107052
FLT3 Rabbit mAb	Abcam	ab89554	RRID:AB_2049358
GAPDH Mouse antibody (6C5)	Santa Cruz Biotechnology	sc-32233	RRID:AB_627679
GAPDH (14C10) Rabbit mAb	Cell Signaling Technology	2118	RRID:AB_561053
JAK2 (E4Y4D) Mouse mAb	Cell Signaling Technology	74987	RRID:AB_2799862
Mcl-1 (D5V5L) Rabbit mAb	Cell Signaling Technology	39224	RRID:AB_2799149
MEK1/2 Rabbit antibody	Cell Signaling Technology	9122	RRID:AB_823567
mTOR Rabbit antibody	Cell Signaling Technology	2972	RRID:AB_330978
p70 S6 Kinase (49D7) Rabbit mAb	Cell Signaling Technology	2708	RRID:AB_390722
PARP (46D11) Rabbit mAb	Cell Signaling Technology	9532	RRID:AB_659884
Phospho-4E-BP1 (Ser65) Rabbit antibody	Cell Signaling Technology	9451	RRID:AB_330947
Phospho-Akt (Ser473) (D9E) XP Rabbit mAb	Cell Signaling Technology	4060	RRID:AB_2315049
Phospho-FLT3 (Tyr589/591) (30D4) Rabbit mAb	Cell Signaling Technology	3464	RRID:AB_2107051
Phospho-FLT3 (Tyr 591) Rabbit mAb	Cell Signaling Technology	3461	RRID:AB_331060
Phospho-JAK2 (Tyr 1008) Rabbit mAb	Cell Signaling Technology	8082	RRID:AB_10949104
Phospho-MEK1/2 (Ser217/221) Rabbit antibody	Cell Signaling Technology	9121	RRID:AB_331648
Phospho-mTOR (Ser2448) Rabbit antibody	Cell Signaling Technology	2971	RRID:AB_330970
Phospho-p44/42 MAPK (Erk1/2) (Thr202/Tyr204) (20G11)	Cell Signaling Technology	4376	RRID:AB_331772
Phospho-p70 S6 Kinase (Thr389) (108D2) Rabbit mAb	Cell Signaling Technology	9234	RRID:AB_2269803
Phospho-Stat3 (Tyr705) (3E2) Mouse mAb	Cell Signaling Technology	9138	RRID:AB_331262
Phospho-Stat5 (Tyr694) (C11C5) Rabbit mAb	Cell Signaling Technology	9359	RRID:AB_823649
Phospho-Syk (Tyr323) Rabbit antibody	Cell Signaling Technology	2715	RRID:AB_10828096
Phospho-Syk (Tyr525/526) Rabbit antibody	Cell Signaling Technology	2711	RRID:AB_2197215
Phospho-Syk (Tyr525/526) Rabbit antibody	Cell Signaling Technology	2710	RRID:AB_2197222
Purified Mouse anti-Syk (pY348)	BD Pharmingen	558167	RRID:AB_647334
RAS Rabbit antibody	Cell Signaling Technology	3965	RRID:AB_2180216
RAS (G12D mutant specific) Rabbit mAb	Cell Signaling Technology	14429	RRID:AB_2728748
Stat3 (79D7) Rabbit mAb	Cell Signaling Technology	4904	RRID:AB_331269
Stat5 (D2O6Y) Rabbit mAb	Cell Signaling Technology	94205	RRID:AB_2737403
Syk Antibody	Cell Signaling Technology	2712	RRID:AB_2197223
Syk Mouse mAb	Cell Signaling Technology	80460	RRID:AB_2799953
Goat Anti-Mouse IgG antibody, (H+L) HRP conjugate	Millipore	AP308P	RRID:AB_92635
Goat Anti-Rabbit IgG antibody, Peroxidase Conjugated	Millipore	AP132P	RRID:AB_90264
Human IgG Isotype Control	Invitrogen	31154	RRID:AB_243591
IRDye 680RD Goat anti-Rabbit IgG Secondary Antibody	LI-COR Biosciences	926-68071	RRID:AB_10956166
IRDye 800CW Goat anti-Mouse IgG Secondary Antibody	LI-COR Biosciences	926-32210	RRID:AB_621842
Cell lines
MV-4-11	ATCC (American Type Culture Collection)	CRL-9591	RRID:CVCL_0064
HS-5	ATCC (American Type Culture Collection)	CRL-3611	RRID:CVCL_3720
KG1a	ATCC (American Type Culture Collection)	CCL-246.1	RRID:CVCL_1824
MOLM-13	DSMZ (Deutsche Sammlung von Mikroorganismen und Zellkulturen)	ACC 554	RRID:CVCL_2119
MOLM-14	DSMZ (Deutsche Sammlung von Mikroorganismen und Zellkulturen)	ACC 777	RRID:CVCL_7916
MV-4-11 NRASG12D	This manuscript
MOLM-14-FLT3-ITD/F691L	This manuscript
MV-4-11-Luc	This manuscript
MOLM-14-Luc/GFP	This manuscript
MOLM-13-Luc	This manuscript
Murine Ba/F3 (all forms reported in this study)	Kyinno Biotechnology (Beijing) Co., Ltd.
Reagents and Chemicals
RPMI1640	Gibco	22400-089
RPMI-1640	Gibco	11875–093
IMDM	Welgene	LM004-01
FBS	HYCLONE	SH30084.03
FBS	Gibco	16000-044
Penicillin-streptomycin (100X)	Gibco	15140-163
Trypsin-EDTA (0.5 %)	Gibco	15400-054
PBS	Welgene	LB001-02
HBSS	Gibco	1417012
Trypan Blue	Gibco	15250-061
CellTiter 96 AQueous One Solution (MTS)	Promega	G3581
Cell Counting Kit-8	Dojindo	CK04
CMV-Firefly luciferase lentivirus (Neo)	Cellomics	PLV-10064-200
G418	Corning	61-234-RG
D-Luciferin, potassium salt	Gold Bio	LUCK-1G
Polybrene	Sigma Aldrich	H9268
PEG400	Sigma Aldrich	P3265
Dimethly sulfoxide	Sigma Aldrich	D8418
RIPA Lysis Buffer System	Santa Cruz Biotechnology	sc-24948
Cell lysis buffer	Cell Signaling Technology	9803S
Bio-Rad Protein Assay Dye Reagent Concentrate	BIO-RAD	5000006
Pierce BCA protein assay kit	Thermo Fisher Scientific	23227
Intercept (PBS) Blocking Buffer	LI-COR Biosciences	927-70001
0.5M EDTA solution	Thermo Fisher Scientific	1861274
10x Tris/Glycine buffer	Bio-Rad	161-0734
10x Tris/Glycine/SDS buffer	Bio-Rad	161-0732
10x TBS solution	Fisher Bioreagents	BP24711
BSA	Sigma	A8806
Criterion TGX Precast Gels	Bio-Rad	567-1085
Extra thick blot paper, filter paper	Bio-Rad	170367
Halt Protease and Phosphatase Inhibitor Cocktail	Thermo Fisher Scientific	1861281
Halt™ Protease Inhibitor Cocktail, EDTA-Free (100X)	Thermo Fisher Scientific	78425
PMSF	Sigma Aldrich	P7626-5G
PVDF membrane Immobilon	Millipore	IPVH00010
Immunobilon Western Chemiluminescencet HRP Substrate	Millipore	WBKLS0500
NuPAGE LDS Sample Buffer	Thermo Fisher Scientific	NP0007
NuPAGE Sample Reducing Agent	Thermo Fisher Scientific	NP0009
Tween 20	Sigma Aldrich	P9416
Fibrinogen from human plasma	Sigma Aldrich	F3879-100MG
Software
GraphPad Prism			RRID:SCR_002798
Microsoft Excel			RRID:SCR_016137
